# Supplementary material for: Tire Deformation-Based Regulation of Braking Torque in Manual Wheelchairs Equipped with Reverse Locking Modules
Source: PLoS One. 2025 Jun 17;20(6):e0325504. doi: 10.1371/journal.pone.0325504 (PMC12173240; doi:10.1371/journal.pone.0325504)
Supplement: S1 Data — DATA (XLSX) [file pone.0325504.s003.xlsx]

## Sheet: DATE TO 3_1
		p [bar]
		3		4		5		6		7
α [°]	1	8.5	9	11.5	11	11.5	11	12.5	11	11.5	11
		9.5	9	10.5	10.5	10.5	10.5	11.5	11	10.5	11
		9.5	9	9.5	10.5	10.5	10	10.5	10.5	11.5	12
		AVG	9.08333	AVG	10.5833	AVG	10.6667	AVG	11.1667	AVG	11.25
		σ	0.376386	σ	0.66458	σ	0.516398	σ	0.752773	σ	0.524404
		±	0.394993	±	0.697434	±	0.541926	±	0.789986	±	0.550329
	2	19	18	20.5	18.5	20.5	19.5	20.5	20	22	21.5
		18.5	19	19	19	19.5	20	19.5	19.5	20.5	21
		18.5	19	18.5	18.5	19.5	19.5	20	19.5	20.5	20.5
		AVG	18.6667	AVG	19	AVG	19.75	AVG	19.8333	AVG	21
		σ	0.408248	σ	0.774597	σ	0.41833	σ	0.408248	σ	0.632456
		±	0.42843	±	0.812889	±	0.43901	±	0.42843	±	0.663721
	3	29.5	30	30	30	29.5	31	30.5	31	31.5	31
		29.5	30	29.5	30	30	30.5	31	30.5	30.5	30.5
		29.5	29	30.5	30	31	30.5	31	31.5	31	31
		AVG	29.5833	AVG	30	AVG	30.4167	AVG	30.9167	AVG	30.9167
		σ	0.376386	σ	0.316228	σ	0.584523	σ	0.376386	σ	0.376386
		±	0.394993	±	0.331861	±	0.613419	±	0.394993	±	0.394993
	4	41	39.5	41	40.5	42	41.5	41.5	41.5	41	41.5
		39	39	41	39	41.5	42	42	42	42.5	42
		38.5	38	39.5	39	41.5	41.5	42.5	42	43	43
		AVG	39.1667	AVG	40	AVG	41.6667	AVG	41.9167	AVG	42.1667
		σ	1.0328	σ	0.948683	σ	0.258199	σ	0.376386	σ	0.816497
		±	1.08385	±	0.995582	±	0.270963	±	0.394993	±	0.856861
	5	49.5	49.5	50	50.5	50	50	51	52.5	52	52.5
		50	50.5	49.5	50	50.5	51	52	51.5	53.5	52.5
		49	48.5	50.5	49.5	50.5	52.5	51	52.5	51	53
		AVG	49.5	AVG	50	AVG	50.75	AVG	51.75	AVG	52.4167
		σ	0.707107	σ	0.447214	σ	0.935414	σ	0.689202	σ	0.861201
		±	0.742063	±	0.469322	±	0.981657	±	0.723274	±	0.903775
	6	62	61.5	62	61.5	63.5	62.5	63	63.5	64	66.5
		61	61.5	62	61.5	63	62.5	64.5	65	67	67.5
		62	62.5	61.5	62	63	61.5	63	63.5	64	63.5
		AVG	61.75	AVG	61.75	AVG	62.6667	AVG	63.75	AVG	65.4167
		σ	0.524404	σ	0.273861	σ	0.68313	σ	0.821584	σ	1.77247
		±	0.550329	±	0.2874	±	0.716901	±	0.862199	±	1.8601
	7	70.5	67.5	71.5	71	72	71	75.5	76	75.5	74.5
		67.5	71.5	70.5	71	71.5	70.5	76.5	75	77	78
		71.5	72	70.5	71	71	71.5	74.5	75	78.5	78
		AVG	70.0833	AVG	70.9167	AVG	71.25	AVG	75.4167	AVG	76.9167
		σ	2.05953	σ	0.376386	σ	0.524404	σ	0.73598	σ	1.59426
		±	2.16134	±	0.394993	±	0.550329	±	0.772364	±	1.67307
	8	81	81.5	81.5	81	82	82.5	85	84.5	89	88
		83	84	81.5	82	82.5	83	84	84.5	88.5	90
		79	80.5	82	81.5	82.5	83	85	85.5	89.5	89
		AVG	81.5	AVG	81.5833	AVG	82.5833	AVG	84.75	AVG	89
		σ	1.78885	σ	0.376386	σ	0.376386	σ	0.524404	σ	0.707107
		±	1.87729	±	0.394993	±	0.394993	±	0.550329	±	0.742063
	9	94	93.5	92.5	93	93.5	93	96	95.5	96	96.5
		90.5	90.5	93.5	94	92.5	93	95	95.5	97	97.5
		91.5	92	93.5	93.5	93.5	93	93.5	94.5	96.5	96.5
		AVG	92	AVG	93.3333	AVG	93.0833	AVG	95	AVG	96.6667
		σ	1.48324	σ	0.516398	σ	0.376386	σ	0.894427	σ	0.516398
		±	1.55656	±	0.541926	±	0.394993	±	0.938644	±	0.541926
	10	101.5	101.5	104	104	105	104.5	105.5	104	107.5	108
		101	99.5	102.5	103	105	104.5	104	105	107.5	108
		100	100.5	104	104.5	105	104	106	106.5	108	106.5
		AVG	100.667	AVG	103.667	AVG	104.667	AVG	105.167	AVG	107.583
		σ	0.816497	σ	0.752773	σ	0.408248	σ	1.0328	σ	0.584523
		±	0.856861	±	0.789986	±	0.42843	±	1.08385	±	0.613419

## Sheet: DATE TO 3_2
	d=40 mm				d=50 mm				d=60 mm				d=70 mm				d=80 mm
	Fd	±	Mh	±	Fd	±	Mh	±	Fd	±	Mh	±	Fd	±	Mh	±	Fd	±	Mh	±
	[N]		[Nm]		[N]		[Nm]		[N]		[Nm]		[N]		[Nm]		[N]		[Nm]
	30.7143	4.51983	16.58	2.27808	30.2857	4.55941	16.01	2.11771	17.1964	2.73612	7.29243	1.0902	13.2857	2.90781	5.33	1.63934	16.5357	2.81423	5.75	1.54924
	33.3393	4.39521	20.49	1.30008	36.1429	4.58616	20.12	2.38304	7.375	2.15641	4.22029	1.05913	19.1429	3.44354	7.65	1.81277	19.4286	3.06312	6.3	1.63729
	38.0179	5.15093	21.66	2.95203	44.0536	4.84981	21.29	1.49	24.3214	3.45084	11.7274	1.44982	25.25	3.20134	10.08	1.38951	25.3214	3.38769	8.81	1.50708
	47.0357	5.23891	25.82	2.86145	48.8214	5.07005	25.83	3.20391	28.1786	3.46759	13.2835	1.44753	41.4643	3.52467	16.51	1.58368	35.2143	3.6931	12.7	1.69164
	48.5893	5.39564	27.72	3.19435	54.5357	4.79289	27.82	2.70346	39.6964	3.54042	19.0146	1.38542	45.1964	3.53919	16.54	1.6493	41.125	3.87543	14.31	1.43969
	53.75	5.91754	31.64	2.42951	55.4107	4.79081	29.39	3.75169	53.8036	3.73597	24.5463	1.306	59	3.8722	26.12	1.65696	47.5893	3.84142	17.56	1.48484
	62.4286	5.94252	35.4	3.51609	62.5357	4.88749	33.09	2.44484	46.7679	3.96775	23.7027	1.51729	60.1964	3.76495	24.04	1.49556	51.4821	4.10135	17.92	1.52834
	61	7.06	35.79	3.35	64.8036	4.74165	34.2	3.19825	54.3571	4.07241	26.5481	1.42309	65.375	3.7446	26.15	1.48765	60.2857	4.10521	20.99	1.38069

## Sheet: DATE 3_3
4 bar										5 bar										6 bar										7 bar
		eT										eT										eT										eT
		[mm]										[mm]										[mm]										[mm]
		d=30mm	d=40mm	d=50mm	d=60mm	d=70mm	d=80mm	d=90mm				d=30mm	d=40mm	d=50mm	d=60mm	d=70mm	d=80mm	d=90mm				d=30mm	d=40mm	d=50mm	d=60mm	d=70mm	d=80mm	d=90mm				d=30mm	d=40mm	d=50mm	d=60mm	d=70mm	d=80mm	d=90mm
FRB	0	0	0	0	0	0	0	0		FRB	0	0	0	0	0	0	0	0		FRB	0	0	0	0	0	0	0	0		FRB	0	0	0	0	0	0	0	0
[N]	50	1.5493	1.47	1.359	1.3307	1.2591	1.2163	1.15535		[N]	50	1.35075	1.22065	1.1573	1.13745	1.07585	1.03345	0.98505		[N]	50	1.10435	1.0332	0.99	0.981	0.9073	0.83145	0.7944		[N]	50	0.9706	0.92245	0.8697	0.8609	0.8245	0.7839	0.75715
	100	3.0986	2.94	2.718	2.6614	2.5182	2.4326	2.3107			100	2.7015	2.4413	2.3146	2.2749	2.1517	2.0669	1.9701			100	2.2087	2.0664	1.98	1.962	1.8146	1.6629	1.5888			100	1.9412	1.8449	1.7394	1.7218	1.649	1.5678	1.5143
	150	4.6479	4.41	4.077	3.9921	3.7773	3.6489	3.46605			150	4.05225	3.66195	3.4719	3.41235	3.22755	3.10035	2.95515			150	3.31305	3.0996	2.97	2.943	2.7219	2.49435	2.3832			150	2.9118	2.76735	2.6091	2.5827	2.4735	2.3517	2.27145
	200	6.1972	5.88	5.436	5.3228	5.0364	4.8652	4.6214			200	5.403	4.8826	4.6292	4.5498	4.3034	4.1338	3.9402			200	4.4174	4.1328	3.96	3.924	3.6292	3.3258	3.1776			200	3.8824	3.6898	3.4788	3.4436	3.298	3.1356	3.0286
	250	7.7465	7.35	6.795	6.6535	6.2955	6.0815	5.77675			250	6.75375	6.10325	5.7865	5.68725	5.37925	5.16725	4.92525			250	5.52175	5.166	4.95	4.905	4.5365	4.15725	3.972			250	4.853	4.61225	4.3485	4.3045	4.1225	3.9195	3.78575
	300	9.2958	8.82	8.154	7.9842	7.5546	7.2978	6.9321			300	8.1045	7.3239	6.9438	6.8247	6.4551	6.2007	5.9103			300	6.6261	6.1992	5.94	5.886	5.4438	4.9887	4.7664			300	5.8236	5.5347	5.2182	5.1654	4.947	4.7034	4.5429
	350	10.8451	10.29	9.513	9.3149	8.8137	8.5141	8.08745			350	9.45525	8.54455	8.1011	7.96215	7.53095	7.23415	6.89535			350	7.73045	7.2324	6.93	6.867	6.3511	5.82015	5.5608			350	6.7942	6.45715	6.0879	6.0263	5.7715	5.4873	5.30005
	400	12.3944	11.76	10.872	10.6456	10.0728	9.7304	9.2428			400	10.806	9.7652	9.2584	9.0996	8.6068	8.2676	7.8804			400	8.8348	8.2656	7.92	7.848	7.2584	6.6516	6.3552			400	7.7648	7.3796	6.9576	6.8872	6.596	6.2712	6.0572
	450	13.9437	13.23	12.231	11.9763	11.3319	10.9467	10.3981			450	12.1568	10.9859	10.4157	10.237	9.68265	9.30105	8.86545			450	9.93915	9.2988	8.91	8.829	8.1657	7.48305	7.1496			450	8.7354	8.30205	7.8273	7.7481	7.4205	7.0551	6.81435
	500	15.493	14.7	13.59	13.307	12.591	12.163	11.5535			500	13.5075	12.2065	11.573	11.3745	10.7585	10.3345	9.8505			500	11.0435	10.332	9.9	9.81	9.073	8.3145	7.944			500	9.706	9.2245	8.697	8.609	8.245	7.839	7.5715
	550	17.0423	16.17	14.949	14.6377	13.8501	13.3793	12.7088			550	14.8582	13.4272	12.7303	12.5119	11.8344	11.368	10.8355			550	12.1479	11.3652	10.89	10.791	9.9803	9.14595	8.7384			550	10.6766	10.147	9.5667	9.4699	9.0695	8.6229	8.32865
	600	18.5916	17.64	16.308	15.9684	15.1092	14.5956	13.8642			600	16.209	14.6478	13.8876	13.6494	12.9102	12.4014	11.8206			600	13.2522	12.3984	11.88	11.772	10.8876	9.9774	9.5328			600	11.6472	11.0694	10.4364	10.3308	9.894	9.4068	9.0858
	650	20.1409	19.11	17.667	17.2991	16.3683	15.8119	15.0195			650	17.5598	15.8685	15.0449	14.7868	13.9861	13.4348	12.8056			650	14.3565	13.4316	12.87	12.753	11.7949	10.8089	10.3272			650	12.6178	11.9918	11.3061	11.1917	10.7185	10.1907	9.84295
	700	21.6902	20.58	19.026	18.6298	17.6274	17.0282	16.1749			700	18.9105	17.0891	16.2022	15.9243	15.0619	14.4683	13.7907			700	15.4609	14.4648	13.86	13.734	12.7022	11.6403	11.1216			700	13.5884	12.9143	12.1758	12.0526	11.543	10.9746	10.6001
	750	23.2395	22.05	20.385	19.9605	18.8865	18.2445	17.3302			750	20.2613	18.3098	17.3595	17.0617	16.1378	15.5017	14.7758			750	16.5652	15.498	14.85	14.715	13.6095	12.4718	11.916			750	14.559	13.8368	13.0455	12.9135	12.3675	11.7585	11.3573
	800	24.7888	23.52	21.744	21.2912	20.1456	19.4608	18.4856			800	21.612	19.5304	18.5168	18.1992	17.2136	16.5352	15.7608			800	17.6696	16.5312	15.84	15.696	14.5168	13.3032	12.7104			800	15.5296	14.7592	13.9152	13.7744	13.192	12.5424	12.1144
